# Supplementary material for: TGF-β/VEGF-A Genetic Variants Interplay in Genetic Susceptibility to Non-Melanocytic Skin Cancer
Source: Genes (Basel). 2022 Jul 13;13(7):1235. doi: 10.3390/genes13071235 (PMC9317818; doi:10.3390/genes13071235)
Supplement: Supplementary file 1 [file genes-13-01235-s001.zip]

Archive with 1 entries (1 files):
- genes-1756596-supplementary.pdf
